# Supplementary material for: Geographical Discrimination of Xinhui Citri Reticulatae Pericarpium by DART-QTOF-MS
Source: Foods. 2026 Apr 14;15(8):1361. doi: 10.3390/foods15081361 (PMC13115399; doi:10.3390/foods15081361)
Supplement: Supplementary file 1 [file foods-15-01361-s001.zip]

Archive with 1 entries (1 files):
- foods-4179705-supplementary.pdf
